# Supplementary material for: Long-Term Storage of Ti3C2Tx Aqueous Dispersion with Stable Electrochemical Properties
Source: Materials (Basel). 2024 Nov 6;17(22):5414. doi: 10.3390/ma17225414 (PMC11595878; doi:10.3390/ma17225414)
Supplement: Supplementary file 1 [file materials-17-05414-s001.zip]

Archive with 1 entries (1 files):
- materials-3230298-supplementary.pdf
